# Supplementary material for: TwoStepCisMR: A Novel Method and R Package for Attenuating Bias in cis-Mendelian Randomization Analyses
Source: Genes (Basel). 2022 Aug 26;13(9):1541. doi: 10.3390/genes13091541 (PMC9498486; doi:10.3390/genes13091541)
Supplement: Supplementary file 1 [file genes-13-01541-s001.zip]

Archive with 1 entries (1 files):
- genes-1847918-supplementary (1).pdf
